# Supplementary material for: Comprehensive pan-cancer analysis of p62 reveals its contribution to shaping tumor microenvironment and anti-tumor immunity
Source: Discov Oncol. 2025 Nov 25;16:2296. doi: 10.1007/s12672-025-04135-1 (PMC12748421; doi:10.1007/s12672-025-04135-1)
Supplement: Supplementary file 14 — Additional file14 (CSV 1 KB) [file 12672_2025_4135_MOESM14_ESM.csv]

Receptor	Ligand	Binding Affinity	rmsd/ub	rmsd/lb
Swiss_P62	ZINC02140075	-8.6	0	0
Swiss_P63	ZINC08789284	-8.3	0	0
Swiss_P64	ZINC08877690	-7.8	0	0
Swiss_P65	ZINC70669789	-8.7	0	0
Swiss_P66	ZINC79190247	-9.2	0	0
Swiss_P67	ZINC85893430	-9.2	0	0
Swiss_P68	ZINC217598959	-8.3	0	0
Swiss_P69	ZINC217623094	-8.5	0	0
Swiss_P70	ZINC217626420	-8.4	0	0
Swiss_P71	ZINC217664974	-8.6	0	0
Swiss_P72	ZINC217667805	-8.4	0	0
Swiss_P73	ZINC217757795	-8.5	0	0
Swiss_P74	ZINC217768522	-8.2	0	0
Swiss_P75	ZINC217822045	-8.9	0	0
Swiss_P76	ZINC217830196	-8.5	0	0
